# Supplementary material for: Readability and Quality of Chatbot Responses to Periodontal Patient Queries: A Cross‐Sectional Evaluation of Three Publicly Accessible Large Language Models
Source: Int J Dent. 2026 Jun 27;2026:3188084. doi: 10.1155/ijod/3188084 (PMC13309898; doi:10.1155/ijod/3188084)
Supplement: Supplementary file 1 — Supporting Information Table S1: List of patient questions and corresponding responses generated by ChatGPT‐4o, Google Gemini 2.0 Flash, and DeepSeek‐R1. [file IJOD-2026-3188084-s001.xlsx]

## Sheet: Foglio 1
	Questions	Link	ChatGPT	Deep Seek	Google GEMİNİ
Reddit - r/askdentists
Key word "pockets"
1	How long does it take for gum pockets to shrink after a deep clean? question I have a bunch of 5s and a few 4s so they did a deep clean on the teeth that were 5s. 3 months later only 2 improved. Is it possible I'll see more improvement next time?? I've been doing everything I can and it's frustrating. Also is it normal to do a deep clean on just the 5 teeth that had the 5s?	https://www.reddit.com/r/askdentists/comments/1h8r5t9/how_long_does_it_take_for_gum_pockets_to_shrink/	I'm sorry to hear about your frustration—it’s tough when you’re putting in all the effort and don’t see the full results you were hoping for. First, regarding your question about improvement: yes, it is possible to see more improvement next time, though it can be a gradual process. Sometimes, after a deep clean, the gums and bone can take some time to respond, especially if there’s a lot of build…	It's great that you're taking steps to improve your gum health! Let's address your questions: 1. How long does it take for gum pockets to shrink after a deep clean? After a deep cleaning (scaling and root planing), it can take several weeks to a few months for gum pockets to shrink. Improvement depends on factors like the severity of the gum disease, your oral hygiene routine, and your body's hea…	It's understandable that you're frustrated when you're putting in the effort and not seeing the results you hoped for. Here's a breakdown of some points related to your situation: Deep Cleaning and Improvement: Healing Takes Time: Gum tissue healing can be a gradual process. While some improvement might be seen within a few months, it can take longer for full healing to occur. Factors like indivi…
2	Could you gauge gum pocket depth at home with floss picks or similar tools? (not saying you should, ofc you shouldn't) question Hi everyone. I know there are dedicated tools for this, but could an anxious patient gauge gum pocket depth with something like the narrow end of a floss pick at home? Not for accuracy, more so for some piece of mind between visits. Or is this actively dangerous to the h…	https://www.reddit.com/r/askdentists/comments/1ajv9ps/could_you_gauge_gum_pocket_depth_at_home_with/	It’s understandable to want some peace of mind when it comes to gum health, especially if you’re feeling anxious. While tools like floss picks are commonly used for cleaning, they’re not really designed to measure gum pocket depth, and using them for that purpose might not give you an accurate reading. As for safety, trying to gauge pocket depth at home with something like a floss pick could pote…	Gauging gum pocket depth at home using floss picks or similar tools is not recommended, and here's why: Risk of Injury: The narrow end of a floss pick or any improvised tool is not designed for measuring gum pockets. Using it in this way could easily cause trauma to your gums, leading to irritation, bleeding, or even infection. The gums are delicate, and improper probing can damage the tissue. In…	It's understandable that someone with dental anxiety would seek ways to monitor their oral health at home. However, attempting to gauge gum pocket depth with a floss pick or similar tool is generally not recommended, and can potentially be harmful. Here's why: Risk of Injury: Gum tissue is delicate. Using a sharp or pointed object like a floss pick can easily cause injury, leading to bleeding, in…
3	I am having the most frustrating time with my current dentist. I have scheduled three appointments so far with a month in between due to how busy they are. So far, none of them have been for a cleaning. They've all been for x-rays, initial intake, treatment plan etc. Then at my most recent appointment last night I learned that not even my full mouth will be cleaned on the next visit. I saw "gingi…	https://www.reddit.com/r/askdentists/comments/1hw282e/how_long_before_gingevitis_turns_to_periodontal/	I'm really sorry you're going through this—dealing with dental anxiety while not getting the care you expect can be so stressful. Based on your description, it sounds like you're taking excellent care of your teeth with twice-daily brushing and daily flossing, which is fantastic. The absence of bleeding gums is a good sign, too. Regarding the "gingival disease" mention, it sounds like they might …	It sounds like you're in a frustrating situation, and I completely understand your concerns. Let’s break this down and address your questions and worries: 1. Why the Delays in Cleaning? It’s not uncommon for new patients to go through an initial intake process, including x-rays, exams, and treatment planning, before a cleaning. This helps the dentist assess your oral health thoroughly. However, i…	It's understandable that you're frustrated with the pace of your dental treatment, especially given your diligent oral hygiene and dental anxiety. Here's a breakdown of gingival disease, periodontal disease, and what you can consider: Understanding Gingival Disease (Gingivitis): What it is: Gingivitis is the early stage of gum disease. It's characterized by inflammation of the gums. It's typicall…
4	Gum Graft? For receeding Gums with a 4mm pocket on a 5-6 you tooth implant that is tender question Hi would appreciate opinion/help and cost analysis for a gum transplant for a 4mm pocket/thin gums around 2018/2019 old implant (tooth 31) that's leading to tenderness/risk for food impaction. Full cost breakdown in picture (~$2600) Full background: Have an implant from 2018/2019 with crown not full…	https://www.reddit.com/r/askdentists/comments/1hpoha1/gum_graft_for_receeding_gums_with_a_4mm_pocket_on/	It sounds like you’ve been dealing with a complicated situation, and I understand why you'd want to ensure you're making the best decision regarding a gum graft procedure. Based on the information you provided, let me break things down: What is a Gum Graft? A gum graft (also called soft tissue graft) is often recommended when there’s thinning or receding gums, especially around implants, to preve…	A gum graft, also known as a gingival graft, is a common procedure to address receding gums, thin gum tissue, or periodontal pockets. In your case, the 4mm pocket and thin gums around the implant (tooth 31) are causing tenderness and increasing the risk of food impaction and bacterial growth. A gum graft can help thicken the gum tissue, reduce the pocket depth, and protect the implant long-term. …	It sounds like you're dealing with a frustrating and potentially complex issue with your dental implant. Let's break down your concerns and questions: **Understanding the Situation** * **Receding Gums and 4mm Pocket:** * A 4mm pocket around an implant is a concern. Healthy pockets are typically 1-3mm. * Receding gums expose the implant, making it vulnerable to infection, food impaction, and furth…
5	I (f, 30) have been going to the same dentist for the past three years. With each visit he told me that everything was allright and that nothing needed to be done. Not even a cleaning to remove tartar, so I always assumed that - like he said - everything was fine. With my last appointment in the middle of the pandemic HE WAS NOT WEARING A MASK. After that I decided to go to another dentist. This …	https://www.reddit.com/r/askdentists/comments/s8l4tx/periodontitis_7mm_pockets_no_smoker/	I completely understand how frustrating and upsetting this situation must be for you. It’s natural to feel let down after trusting a professional, only to find out there were serious issues that went unnoticed for so long. To answer your questions: Is it normal that your previous dentist never saw the problem?_x000B_Unfortunately, it’s not uncommon for some issues like periodontitis to go unnotic…	I'm sorry to hear about your experience, and it's completely understandable that you feel disappointed and angry. Trusting a healthcare professional and then discovering that a serious issue was overlooked can be very distressing. Let me address your concerns and provide some guidance. 1. Is it normal that your previous dentist never saw the problem? It is not normal for a dentist to miss signs o…	It's completely understandable that you're feeling disappointed, angry, and let down. Your experience raises some serious concerns about the care you received from your previous dentist. Let's break down the issues and explore your options: **1. The Missed Diagnosis and Lack of Cleaning:** * **Periodontitis is not easily missed:** Periodontitis, especially when it's progressed to affecting multip…
6	I've had pretty good luck with my teeth for about 23 years, I brush daily but don't really floss. Devloped 5 cavities in the last 2 months ( which I got filled and well taken care of) At the last appointment my dentist recommended scaling, and since I'm tight on money and the cavities were already a significant expense I skipped the scaling. Now I know that my gums on my lower jaw feel....larger?…	https://www.reddit.com/r/askdentists/comments/1htpa1f/gum_pockets_and_lots_of_gum_recession/	It sounds like you're going through a frustrating situation, and I totally understand your concerns. Let’s break things down and talk about what’s happening with your gums and teeth: Gum Inflammation and Enlargement: The enlarged or inflamed feeling in your gums could be a sign of gingivitis or early gum disease. Gingivitis is an inflammation of the gums, often caused by plaque buildup, and it do…	It sounds like you're dealing with some significant dental issues, and while I’m not a dentist, I can provide some general guidance based on what you’ve described. Here’s a breakdown of your situation and what you might consider: 1. Cavities and Oral Hygiene Developing 5 cavities in 2 months suggests a possible change in your oral environment, such as diet, hygiene habits, or even saliva composit…	It sounds like you're experiencing some concerning changes in your gum health. Here's a breakdown of what you're describing and what you should know: **Understanding Your Symptoms:** * **Gum Inflammation and Grey Borders:** * This could indicate gingivitis or a more advanced form of gum disease (periodontitis). The grey border could be a sign of plaque and tartar buildup, which irritate the gums.…
7	Do dentists check gum pockets on all patients? question I thought I was doing a good job with my teeth, but a few days ago the dentist checked the gum pockets which all measured to be under 3mm. They said this was good but when I looked online I saw this was a test for periodontitis. I've never been told I have gum disease, is this why they checked for that?	https://www.reddit.com/r/askdentists/comments/1fln8cd/do_dentists_check_gum_pockets_on_all_patients/	Yes, dentists check gum pockets as part of a regular dental examination, and it’s actually a standard procedure to assess your gum health, even if you're not showing symptoms of gum disease. This test is often done using a tool called a periodontal probe, which measures the depth of the spaces (pockets) between your gums and teeth. Healthy gum pockets generally measure around 1-3 millimeters. If …	Yes, dentists typically check gum pockets on all patients as part of a routine dental examination. This is a standard procedure to assess the health of your gums and to detect any signs of gum disease, including periodontitis. Here’s why they do it: Preventive Measure: Checking gum pockets helps in early detection of gum disease. Even if you haven’t been diagnosed with gum disease before, regular…	Yes, dentists routinely check gum pockets on most, if not all, adult patients during regular checkups. This is a standard part of a comprehensive oral examination, and it's not exclusively done to diagnose periodontitis. Here's a breakdown: * **Periodontal probing is a standard procedure:** * Dentists use a periodontal probe, a small instrument, to measure the depth of the sulcus (the space betwe…
8	I realize this is more perio. I have a 7mm pocket that isn’t getting better w good hygiene and scaling procedure. They want to do an osseous procedure on me. Is that extreme? Any other options?	https://www.reddit.com/r/askdentists/comments/1giup0z/7mm_deep_pocket_options/	It sounds like you're dealing with a significant periodontal issue. A 7mm pocket can be concerning because it's quite deep, and if it isn't responding to scaling and good hygiene practices, it might indicate a more serious problem like periodontitis, where the bone and supporting structures of your teeth are being compromised. An osseous procedure, which typically involves reshaping the bone to e…	A 7mm periodontal pocket is considered deep and indicates significant periodontal disease. While good oral hygiene and scaling are essential, they may not be sufficient to address deeper pockets, especially if there is bone loss or persistent inflammation. An osseous procedure (also known as flap surgery or osseous surgery) is often recommended in such cases to reduce pocket depth and clean the r…	It's understandable to be concerned about a 7mm pocket and the recommendation for an osseous procedure. Here's a breakdown of what that means and other potential options: **Understanding Periodontal Pockets and Osseous Surgery:** * **Periodontal Pockets:** * These are spaces that form between your teeth and gums due to gum disease (periodontitis). * A healthy pocket depth is typically 1-3mm. * A …
9	Hello Everyone, I was wondering if its possiblr to reduce gum pockets with hyaluronic acid gel ? So here is what I am experiencing... I went to the dentist 2 weeks ago for a scaling and he only cleaned the bottom of my mouth and not the top. Ended up with small holes so I kind of got crazy anxious. I bought this hyalugel(gengigel) 0.8% hyaluronic acid product and I massage my gums with it 5-6 tim…	https://www.reddit.com/r/askdentists/comments/w7jmth/is_it_possible_to_reduce_gum_pockets_with/	It's great that you're taking such an active role in your gum health! Let's break things down a bit: Hyaluronic Acid for Gum Pockets: Hyaluronic acid (HA), like the one in Gengigel, can be helpful for promoting gum tissue healing and supporting oral health. It can provide moisture, reduce inflammation, and might support gum tissue regeneration, especially after procedures like scaling. While ther…	It's great that you're taking proactive steps to improve your gum health! Let’s break down your concerns and questions: 1. Hyaluronic Acid Gel and Gum Pockets Hyaluronic acid (HA) has anti-inflammatory and wound-healing properties, which is why it’s sometimes used in dental care to support gum health. Studies have shown that HA can help reduce gum inflammation, promote tissue regeneration, and po…	It's understandable that you're concerned about your gum health. Here's a breakdown of what I found regarding hyaluronic acid gel and gum pockets, along with some important considerations: **Hyaluronic Acid and Gum Pockets:** * **Potential Benefits:** * Hyaluronic acid (HA) is a naturally occurring substance that plays a role in tissue repair and wound healing. Studies suggest that HA gel can be …
10	Hi, I recently went to a new dentist for the first time after moving (last appointment was around 6 months ago). They tested each of my teeth for gum disease and found there were some with 4-6mm pockets. (not very many 6mm, but there were a few). Hygienist recommended doing a deep cleaning + laser therapy to deal with this. I don't really recall any other dentist doing this formal of a test with …	https://www.reddit.com/r/askdentists/comments/159pcma/dentist_deep_cleaning_5mm_pockets_laser_therapy/	It's understandable to be a little concerned, especially when you're hearing new terms and recommendations for the first time. Let's break this down to make sure you feel confident about the next steps. Gum Pockets and Testing Gum pockets of 4-6mm can be a sign of gum disease (periodontitis). The general guideline is: Healthy pockets: 1-3mm 4-5mm: Mild to moderate gum disease 6mm or greater: More…	It's great that you're being proactive about your dental health and seeking clarity before proceeding with treatment. Here's a breakdown of your situation and some guidance: 1. Understanding Gum Pockets and Deep Cleaning Gum pockets of 4-6mm indicate periodontal (gum) disease, specifically gingivitis (mild) or periodontitis (moderate to severe). Pockets deeper than 3mm can trap bacteria and plaqu…	It's understandable to be concerned about a new diagnosis and treatment plan, especially when it involves out-of-pocket costs. Let's break down the situation and address your concerns: **Understanding Periodontal Pockets and Deep Cleaning:** * **Periodontal Pockets:** * Healthy gums have shallow pockets (1-3mm). * Pockets of 4-6mm indicate gum disease (periodontitis), where bacteria have caused i…
11	If I have some 5mm pockets with already noticeable gum recession does that mean getting a deep cleaning will make my recession worse? You can’t see any of my roots yet but I’m sacred the deep clean will expose them.	https://www.reddit.com/r/askdentists/comments/t9r5zw/if_i_have_some_5mm_pockets_with_already/	It's understandable to be concerned about gum recession, especially when you're dealing with pockets like that. A deep cleaning, also known as scaling and root planing, is typically done to help manage gum disease by removing plaque and tartar from below the gumline. While this procedure can sometimes make gums temporarily more sensitive, it doesn’t usually cause additional recession. In fact, a …	It's understandable to be concerned about gum recession, especially if you already have noticeable recession and 5mm pockets. However, a deep cleaning (scaling and root planing) is typically recommended to address gum disease and prevent further damage to your gums and bone. Here's what you should know: Purpose of Deep Cleaning: The goal of a deep cleaning is to remove plaque, tartar, and bacteri…	It's understandable to be concerned about gum recession, especially when considering a deep cleaning. Here's a breakdown of how deep cleaning relates to gum recession: **Understanding Deep Cleaning and Gum Recession:** * **Purpose of Deep Cleaning:** * A deep cleaning (scaling and root planing) is designed to remove plaque and tartar buildup below the gum line. This buildup is a primary cause of …
Key word "periodontitis"
12	A few weeks ago I start having gum pain during a cold. It continued after the cold. Bad enough that I couldn't brush my teeth even with a newly bought soft brush. I went to the doctor (I have health insurance but can't afford dental) and they gave me prescription mouthwash. It helped, but left the back of my gums (around where my wisdom teeth used to be) still hurting.. I finally gave in and got …	https://www.reddit.com/r/askdentists/comments/yp8pq3/severe_gingivitis_and_stage_ii_periodontitis/	I'm really sorry to hear you're going through this, but it's great that you took that step to get care, even with everything you're dealing with. I want to reassure you that you're not alone in facing this, and while it sounds like your gum health took a hit, it's not necessarily all doom and gloom. Let's break this down a bit: Gum Measurements (5s and 6s): The "fives" and "sixes" you heard durin…	First of all, I want to acknowledge how difficult it can be to manage self-care, especially when dealing with mental health challenges like depression. It’s not your fault, and you’re taking a big step forward by seeking care now. That’s something to be proud of. Regarding your gum health, the numbers you heard during the exam (fives and sixes) likely refer to periodontal pocket depths, which are…	It's understandable that you're feeling anxious and embarrassed about your dental situation. However, it's important to remember that you've taken a crucial step by seeking professional help, and that's something to be commended. Here's a breakdown of what you might be facing, focusing on the information you provided: **Understanding the Numbers (5s and 6s):** * When a dentist or hygienist examin…
13	My dad turns 75 in December and was diagnosed during his most recent cleaning a few days ago with periodontal disease. Most of his teeth had gum pocket scores in the 2-3 range, but there were a handful of 4s and 5s mixed in - thankfully he had no cavities, so there's 'only' one problem rather than two. He admits that he's gotten lazy with his brushing, rinsing, and flossing during the past few ye…	https://www.reddit.com/r/askdentists/comments/15xp1xm/i_dont_understand_why_periodontal_disease_is/	You're asking a great and nuanced question, and it's understandable to feel confused by the terminology around periodontal disease. Let's break it down to clear up some of the confusion about what is reversible and what isn't. Gingivitis vs. Periodontitis (and Periodontal Disease) First, it’s helpful to clarify the difference between gingivitis and periodontitis (periodontal disease): Gingivitis:…	The confusion you're experiencing is quite common when it comes to understanding periodontal disease and its reversibility. Let's break it down: Gingivitis vs. Periodontitis Gingivitis: This is the early stage of gum disease and is characterized by inflammation of the gums due to plaque buildup. It is completely reversible with good oral hygiene practices, such as regular brushing, flossing, and …	You've hit upon a very common point of confusion regarding periodontal disease, and it's understandable why you're questioning the "irreversible" label. Let's break down the nuances: **Understanding the Stages:** * **Gingivitis:** * This is inflammation of the gums only. * It's characterized by redness, swelling, and bleeding gums. * It's primarily caused by plaque buildup. * Critically, there's …
14	Hey everyone - before there’s judgment I have a HUGE phobia of dentists and anything to do with someone in my mouth, largely due to my dad dying of oral cancer. Please keep that in mind before passing judgment on me. (23f, non smoker and drinker) My dentist recently diagnosed me with Stage II Grade B periodontal disease, and has recommended for me to get in for a SRP asap. I am doing this! It’s s…	https://www.reddit.com/r/askdentists/comments/1hxolb8/need_advice_diagnosed_with_periodontal_disease/	First off, I just want to say thank you for being so open and vulnerable about your fears and the situation you're dealing with. It’s totally understandable why you'd feel anxious about dental work, especially with the trauma surrounding your dad's oral cancer, so your feelings are completely valid. In terms of your routine, it sounds like you’re doing a great job of taking care of your teeth and…	First, I want to acknowledge how brave you are for facing your phobia and taking steps to address your oral health. It’s clear you’re doing your best, and that’s something to be proud of. Let’s break this down step by step: Your Current Routine Your routine is a great start! Here’s a quick assessment: Brushing 2x a day: Excellent. Keep using a soft-bristled toothbrush and fluoride toothpaste. Usi…	It's completely understandable that you have a significant phobia, especially given your personal experience. Your commitment to addressing your periodontal disease is commendable, and you're taking positive steps. Here's a breakdown of your questions and some additional information: **Your Current Routine:** * **Brushing:** Brushing twice a day is a good foundation. Adding a quick brush after lu…
15	I been brushing/flossing 2x a day usually more for the last 6 months. My last check up I got scolded. I’ve been going through Invisalign the last two and a half years and just completed in December. I was excited to go to my dentist because I thought I’d get kudos on how well I’ve been taking care of my teeth. They are referring me to a periodontist, they said I have lots of 6 and 7 mm pockets ma…	https://www.reddit.com/r/askdentists/comments/1achkse/so_what_causes_periodontal_disease_if_you_are/	It sounds like you’ve been really dedicated to your oral hygiene, so it must have been frustrating to hear that despite your efforts, you’re facing these issues with your teeth and gums. I can understand why you'd want to know what's really going on. There are a few possible reasons why you’re experiencing these problems despite brushing, flossing, and following through with Invisalign: Inconsist…	It sounds like you're putting in a lot of effort to take care of your teeth, and it can be frustrating to still face issues despite your dedication. Here are some potential reasons for the persistent gum problems and lack of improvement, even with good oral hygiene: 1. Invisalign and Orthodontic Treatment While Invisalign can straighten your teeth, it can also create challenges for oral hygiene. …	It's understandable that you're concerned and frustrated, especially after diligently caring for your teeth. Here's a breakdown of potential factors contributing to your periodontal issues, even with good oral hygiene: **Possible Contributing Factors:** * **Periodontal Disease Progression:** * Even with improved hygiene, existing periodontal disease can progress. Once pockets develop, they create…
16	I had a filling done two weeks ago. Everything was fine for 3 or 4 days after, then I started to have sharp pain when biting down or eating on that in the part of my mouth where the filling was done. I went back to the dentist yesterday and he says it is a high filling and the sprained/bruised periodontal ligament is causing the pain. He went ahead and corrected it. I also have a pain if I floss …	https://www.reddit.com/r/askdentists/comments/1glx4yd/how_long_does_periodontal_ligament_take_to_heal/	It sounds like you're experiencing some discomfort after your filling, but you're on the right track by following up with your dentist. Here's a breakdown of what you might expect: Pain after the adjustment: After your dentist adjusted the filling, the sharp pain caused by biting down should begin to subside within a few days. It's common to experience mild soreness or sensitivity for 1-2 weeks a…	It sounds like your dentist has identified the issue as a high filling, which can cause discomfort and pain when biting down due to the excessive pressure on the tooth and the surrounding periodontal ligament. After adjusting the filling, it may take some time for the ligament to heal and for the pain to subside. Expected Recovery Time: Mild to moderate discomfort after the adjustment is normal a…	It's understandable that you're concerned about the lingering pain after your filling adjustment. Here's a breakdown of what to expect and when to seek further professional advice: **Understanding the Situation** * **High Filling and Periodontal Ligament:** * Your dentist's assessment of a "high filling" is common. When a filling is slightly too tall, it can create excessive force on the tooth wh…
17	This was 8 years ago. It scared an already scared. Patient(me). My teeth are bad due to receding gums. He diagnosed it as periodontitis iirc. Said it would cause systemic infection, weaken my heart and kill me..in 10 years. He recommended full extraction and showed me (quite graphic) videos of implants. The price tag was around $30k. I'm not wealthy. I do work and have insurance (I'm in the U.S.)…	https://www.reddit.com/r/askdentists/comments/17h0dqi/dentist_told_me_id_be_dead_in_10_years/	I'm really sorry to hear about the fear and confusion you've been dealing with regarding your dental health. It's important to address both the medical and emotional aspects of this situation, so let's break it down carefully. 1. Diagnosis of Periodontitis: Periodontitis is a serious gum infection that affects the tissues that support your teeth. It’s true that if left untreated, it can lead to t…	I'm sorry to hear about your experience—it sounds incredibly stressful and overwhelming. Let’s break this down and address your concerns step by step: 1. Prognosis of Periodontitis Leading to Systemic Infection and Death Periodontitis is a serious gum infection that can damage the soft tissue and bone supporting your teeth. If left untreated, it can lead to tooth loss and has been linked to syste…	"It sounds like you had a very traumatic and frankly, unprofessional experience with that dentist. It's understandable that you've been hesitant to seek further dental care. Let's break down your concerns: **1. Is it feasible that his prognosis is correct? (Systemic infection, heart problems, death in 10 years)** * **Periodontitis and Systemic Health:** It's true that severe periodontitis (gum di…
18	Last week I was diagnosed unexpectedly with periodontal disease, stage II grade b. 37f, non-smoker, brush religiously 2x / day my whole life, I did neglect flossing as an adult. Due to severe childhood dental trauma, I hadn't been to the dentists for years, but had no pain up until this month. In addition to periodontitis I had one cavity in a right side wisdom tooth that was extracted on Thursda…	https://www.reddit.com/r/askdentists/comments/1hfm9v5/does_treating_periodontal_disease_reduce_the/	First off, I’m really sorry to hear about your diagnosis, but it sounds like you’re taking a proactive approach to your health, which is great. Periodontal disease can indeed be associated with various health conditions, and your questions reflect a strong desire to manage your health optimally. Let’s break down your concerns and provide some clarity. Will getting regular cleanings reduce my risk…	I'm sorry to hear about your diagnosis, but it's great that you're taking proactive steps to manage your periodontal disease. Let me address your concerns and provide some guidance: 1. Association with Systemic Diseases Periodontitis is indeed linked to systemic conditions like heart disease, diabetes, rheumatoid arthritis, and adverse pregnancy outcomes. This is largely due to chronic inflammati…	It's understandable that you're concerned about your periodontal disease diagnosis and its potential impact on your overall health. Here's a breakdown of your concerns and some helpful information: **Periodontal Disease and Systemic Health:** * **The Link:** * Yes, there's substantial research linking periodontal disease to various systemic conditions, including heart disease, diabetes, respirato…
19	My oral hygiene regiment is admittedly pretty lazy, and I'm trying to change that: basically daily brushing, and little else, including no regular visits to the dentist. Well, I'm paying the price for that, as I came back from the dentist and was given a diagnosis of "heavy gingivitis and early periodontitis," with the a recommended deep cleaning. In the mean time, the other night I kissed and pe…	https://www.reddit.com/r/askdentists/comments/14mm86a/gingivitisperiodontitis_kissingoral_sex/	It's great that you're taking your oral health seriously now. As for your concerns, it’s understandable to be a bit worried, but here’s what I can share to help ease some of that anxiety. Gingivitis and periodontitis are both forms of gum disease caused by bacteria that accumulate in plaque and tartar, and while they can be associated with oral infections, they aren’t typically directly transmiss…	It's great that you're taking steps to improve your oral hygiene, as it can have a significant impact on your overall health. Let's address your concerns: Bacterial Transmission and Oral Health Conditions: Gingivitis and periodontitis are caused by an overgrowth of bacteria in the mouth, which can lead to inflammation and infection of the gums. While these bacteria are specific to oral health and…	It's understandable that you're concerned about the potential transmission of bacteria to your wife. Here's a breakdown of what we know: * **Gingivitis and Bacterial Transmission:** * The bacteria that contribute to gingivitis and periodontitis can be transmitted through saliva. This means that activities involving saliva exchange, such as kissing and oral sex, can potentially spread these bacter…
20	I recently came from the dentist and they told me I have periodontitis and I’m still pretty young so now I’m embarrassed and feel stupid My dentist told me my gums are bad and i need a deep cleaning and have to keep getting 3 months check ups. I understand from trying to research that it’s incurable and I’m going to have to deal with this for the rest of my life. I should of asked my dentist more…	https://www.reddit.com/r/askdentists/comments/11b0jr7/i_have_periodontitis_and_im_extremely_worried/	I’m really sorry you’re feeling this way, but I want to reassure you that feeling embarrassed or scared is totally normal, especially when it comes to something like periodontitis. It’s a lot to digest, but it’s important to understand that while periodontitis is serious, it’s not a death sentence for your teeth if you stay on top of your care. Let’s break down the questions you asked: 1. Will yo…	First, take a deep breath. Periodontitis is a serious condition, but it’s manageable, and you’re not alone. Many people deal with it, and it’s not a reflection of your worth or intelligence. Let’s break this down as clearly and directly as possible: What This Means for You You Have a Chronic Condition Periodontitis is a chronic inflammatory disease caused by bacteria that attack your gums and the…	It's understandable that you're feeling overwhelmed and concerned about your periodontitis diagnosis. Here's a breakdown of what it means, presented directly: **What Periodontitis Means:** * **It's a Chronic Infection:** * Periodontitis is a serious gum infection that damages the soft tissue and bone supporting your teeth. * It's not simply "bad gums"; it's a destructive inflammatory process. * *…
21	I’m young and suffering from aggressive periodontitis. I don’t have a lot of money and I don’t know what to do. I’m terrified. I won’t go into specifics on age but I’m under 18 and I have severe gum disease. My gums thinly wrap around my teeth, and have pockets and can feel some edges of the bottom of my tooth. I don’t wanna lose my teeth! But I dunno if I can last much longer like this, my teeth…	https://www.reddit.com/r/askdentists/comments/psqv04/im_young_and_suffering_from_aggressive/	I'm so sorry you're feeling like this. It sounds like you're going through a really tough time, and I want to do my best to help you. First of all, I want to acknowledge that your fear and stress are completely valid, but there are definitely ways to address aggressive periodontitis, and you don’t have to go through this alone. Here’s what you can do: Immediate Dental Help: The most important thi…	I'm really sorry you're going through this—it sounds incredibly overwhelming, especially at such a young age. The good news is that there are steps you can take to address this, even if you're on a tight budget. Here's a plan to help you navigate this situation: 1. Seek Immediate Professional Help Find a low-cost or free dental clinic: Many communities have dental schools, nonprofit clinics, or g…	I understand how frightening this must be for you. It's incredibly brave of you to reach out for help. Periodontitis, especially aggressive periodontitis, needs professional treatment, and it's essential to address it as soon as possible. Here's a breakdown of steps you can take, focusing on affordability and getting the necessary care: **1. Immediate Steps:** * **Don't Panic (Easier Said Than Do…
22	I’m really freaking out because my hygienist recently told me that I have gingivitis (21M). She measured my gum pockets and said the top was fine (1-3mm) but that there were a few 4mm pockets on the bottom teeth. I asked her if I needed to do X-rays to check for bone loss but she said no and said there was nothing to worry about. I’m really panicking because I’m afraid it might’ve progressed to e…	https://www.reddit.com/r/askdentists/comments/1i2sbak/gingivitis_or_early_periodontitis/	It sounds like you're feeling understandably anxious about your oral health, but it’s great that you’re being proactive about seeking answers and understanding what’s going on. Let me break down your concerns. Gingivitis and 4mm Pockets: Gingivitis is typically characterized by inflammation of the gums due to plaque buildup. When you have gingivitis, you might see redness, swelling, and bleeding …	It's completely understandable to feel concerned about your oral health, but let’s break this down so you can feel more informed and reassured. 1. Gingivitis vs. Periodontitis Gingivitis is the early stage of gum disease, characterized by inflammation of the gums due to plaque buildup. It is reversible with good oral hygiene and professional cleanings. Symptoms include redness, swelling, and blee…	It's understandable that you're concerned about your gum health. Here's a breakdown of what those measurements might mean, and some factors to consider: **Understanding Pocket Depths:** * **Healthy Gums (1-3mm):** * This range generally indicates healthy gums where the tissue is tightly attached to the teeth. * **4mm Pockets:** * This measurement can be a bit of a gray area. It can indicate: * **…
Key word "periodontal regeneration"
23	Hello everyone, I present my case in case someone could help me. 4 months ago I had a gum graft, the doctor did it connectively. And the gum was perfectly. But taking the sutures to the last tooth caused trauma in which I lost the interdental papilla (when I had it perfectly). They told me it would regenerate but it's been 4 months and it's still the same. The solution they gave me is hylauronic …	https://www.reddit.com/r/askdentists/comments/1i87nbv/lost_interdental_papilla/	I'm sorry you're dealing with this issue after your gum graft. It sounds really frustrating, especially since you had perfect results before the trauma to the interdental papilla. Here’s some information that could help: Healing Process and Expectations: After a gum graft, it can take some time for the tissues to heal fully. The interdental papilla, which is the little triangular piece of gum bet…	I'm sorry to hear about your experience. Losing the interdental papilla can indeed be concerning, both functionally and aesthetically. Here’s some information and potential steps you can consider: 1. Understanding the Interdental Papilla Loss The interdental papilla is the gum tissue that fills the space between teeth. Once lost, it can be challenging to regenerate naturally, as this area has lim…	It sounds like you're experiencing a frustrating complication after your gum graft, and it's understandable that you're seeking solutions. Here's a breakdown of the situation and potential steps you can take: **Understanding the Problem:** * **Interdental Papilla Loss:** * The interdental papilla is the small triangular piece of gum tissue that fills the space between your teeth. Its loss can ind…
24	Hello everyone, I'm hoping someone in here can help dispel some confusion on this: I have generalized bone loss and gum recession. My general dentist measured pockets up to 6mm in the molar areas. I never smoked, and I am a light drinker (4-5 per week). Now my general dentist referred me to a periodontist, both due to some bleeding during pocket measurement, and for pre-ortho assessment. The peri…	https://www.reddit.com/r/askdentists/comments/pg7r2g/pocket_reduction_surgery_osseous_confusion/	It sounds like you’re navigating through a lot of conflicting information, so I totally understand your confusion. Let me try to break things down to give you some clarity on this. 1. Osseous Surgery and Its Purpose: Osseous surgery is a type of periodontal procedure designed to reduce or eliminate deep pockets that are difficult to clean, even with regular deep cleanings. The purpose of this sur…	It's understandable that you're feeling confused, as you're receiving differing opinions from your general dentist and periodontist. Let’s break this down to clarify the situation and help you make an informed decision. 1. Understanding Osseous Surgery (Pocket Reduction Surgery) Osseous surgery is a periodontal procedure aimed at reducing deep pockets caused by periodontal disease. It involves re…	It's understandable that you're confused, especially when you're getting conflicting advice from your general dentist and periodontist. Let's break down the situation and address your questions: **Understanding the Situation:** * **Generalized Bone Loss and Gum Recession:** This indicates periodontitis, an advanced form of gum disease. * **Pocket Depths of 6mm:** This is a significant depth, indi…
25	I (21M) recently had a gum graft done on one of my bottom front teeth. The periodontist then told me to take 3 (500mg) capsules of Amoxicillin everyday for a week. I've taken Amoxicillin in the past for wisdom tooth removal and never had a bad reaction, but I'm worried about damaging my gut from taking too much. Are the antibiotics really necessary for this? Note: They took the tissue from the ro…	https://www.reddit.com/r/askdentists/comments/165nb4i/should_i_take_antibiotics_after_a_gum_graft/	It's understandable that you're concerned about the potential effects of antibiotics on your gut, especially after a procedure like a gum graft. Let's break down your questions: Are the antibiotics really necessary? Antibiotics like Amoxicillin are commonly prescribed after procedures like gum grafts to prevent infections. Even though the tissue was taken from your own mouth (autograft), there’s …	It's understandable to be concerned about the impact of antibiotics on your gut health, but in the case of a gum graft, the use of antibiotics like Amoxicillin is typically a precautionary measure to prevent infection. Here's why they are often prescribed and what you should consider: Why Antibiotics Are Prescribed After a Gum Graft Infection Prevention: A gum graft involves creating an open woun…	It's understandable to be concerned about the potential impact of antibiotics on your gut. While you've tolerated amoxicillin in the past, taking a course of any antibiotic can disrupt the balance of your gut microbiome. Here's a breakdown of why antibiotics are sometimes prescribed after a gum graft and some points to consider: * **Preventing Infection:** * The primary reason for prescribing ant…
26	So I went to a perio to ask about my black triangles/receding gums and he said surgery wouldn't help in my case because it's the bone that is gone too, not just the gum tissue. But does anyone ever do a bone graft to get the underlying bone back? Bone grafts seem very common in dentistry but I don't see anything about rebuilding papilla with them?	https://www.reddit.com/r/askdentists/comments/16f7mzx/bone_graft_to_fix_black_triangles/	Yes, bone grafts are often used in dentistry, particularly for situations involving bone loss, like in dental implant procedures. However, when it comes to gum recession and black triangles, the challenge is more complex because the gum tissue (the papilla) is affected, not just the bone. While bone grafts can help rebuild lost bone in certain cases, they don't directly regenerate the papilla or …	Yes, bone grafts are indeed common in dentistry, particularly for procedures like dental implants or to address bone loss due to periodontal disease. However, when it comes to rebuilding the papilla (the gum tissue that fills the space between teeth) and addressing "black triangles," the situation is more complex. Bone Grafts and Papilla Regeneration Bone Grafts: These are typically used to resto…	You've hit on a very important and complex point in periodontal health. It's true that bone loss often accompanies gum recession, and this significantly impacts treatment options, especially when it comes to restoring interdental papillae (the "black triangles"). Here's a breakdown of why bone grafts aren't typically the go-to solution for papilla regeneration: **Understanding the Problem:** * **…
Key word "gum recession"
27	I’m really worried about my gum recession. I (24F) have had very poor dental hygiene from 2023 through to this year. Trying to be better now but worried it’s too late. I’m particularly worried about my left canine as it’s receded quite a lot (and also my bottom teeth). Is there anything I can do to reverse the damage and/or prevent it getting worse? (Besides improving my oral hygiene) I have avoi…	https://www.reddit.com/r/askdentists/comments/1hkeplf/can_i_reverse_my_gum_recession/	I understand how worrying gum recession can be, especially when it feels like it's progressed a lot. You're doing the right thing by trying to improve your oral hygiene now—it can make a big difference in stopping further damage. Let’s break down what you can do, including what a dentist might recommend, and answer your concerns about reversing the damage. Can Gum Recession Be Reversed? Unfortuna…	It's great that you're taking steps to improve your dental hygiene, as it's never too late to make positive changes for your oral health. Gum recession can be concerning, but there are ways to manage it and prevent further damage. Here's what you can do: 1. Improve Your Oral Hygiene (You're Already Working on This!) Brush gently with a soft-bristled toothbrush and fluoride toothpaste twice a day.…	It's understandable that you're worried about gum recession, especially at your age. Here's a breakdown of what you need to know and what steps you can take: **Understanding Gum Recession** * **What it is:** * Gum recession is when your gum tissue pulls back, exposing the roots of your teeth. This can lead to sensitivity, pain, and an increased risk of decay and bone loss. * **Causes:** * Poor or…
28	I have severe gum recession that won't stop (especially on my incisors)--I'm brushing my teeth carefully with a soft-bristled toothbrush, string flossing, avoiding acidic foods, wearing a nightguard, et cetera. But it looks unstoppable at this point. Should I get a Waterpik and an electric toothbrush (any recommended brands?)? Or will they make it worse? Also, what toothpaste and mouthwash (if ap…	https://www.reddit.com/r/askdentists/comments/1hwbliq/water_flossing_and_electric_toothbrusheswill_they/	It sounds like you're doing a great job with your oral care routine, and I understand how frustrating gum recession can be. While gum recession can sometimes be linked to factors like genetics, aggressive brushing, or bruxism (teeth grinding), the fact that you're using proper techniques and taking precautions means you're on the right track. 1. Waterpik and Electric Toothbrush Waterpik: Using a …	I'm sorry to hear about your gum recession—it can be a challenging issue to manage. While you're already taking many good steps, there are additional measures and tools that might help. However, it's crucial to consult with your dentist or periodontist to address the underlying cause of your recession and get personalized advice. Here's some general guidance: Waterpik and Electric Toothbrush Wate…	It sounds like you're taking many of the right steps to address your gum recession, but it's understandably concerning that it's still progressing. Since you're already experiencing severe recession, it's crucial to consult with a dentist or periodontist (a gum specialist) for a personalized evaluation and treatment plan. They can determine the underlying cause of your recession and recommend the…
29	question about fixing the look of gum recession/pink composite question i looked online and it said there were 3 options: pink composite pink porcelain and gum grafting i look at dentists near me on google, and it looks like no one offers pink composite. so that leads me to ask is pink composite commonly offered at dentist offices or no? is pink composite even accepted in the dental community?	https://www.reddit.com/r/askdentists/comments/1ii0xuv/question_about_fixing_the_look_of_gum/	Pink composite is not as commonly offered as other options like gum grafting or pink porcelain for gum recession, and it’s not as widely accepted in the dental community for a few reasons. Durability & Longevity: Pink composite may not be as durable as other materials, such as pink porcelain or gum grafting. Over time, composite can wear down, stain, or require more frequent touch-ups, especially…	Pink composite is a material used in dentistry to address gum recession and improve the appearance of the gum line. However, it is not as commonly offered as other treatments like gum grafting or pink porcelain (often used in prosthetic dentistry). Here's a breakdown of your questions: 1. Is pink composite commonly offered at dentist offices? No, it is not as common. Pink composite is a niche tre…	It's understandable that you're looking into options for addressing gum recession and have come across pink composite. Here's a breakdown of its prevalence and acceptance: * **Prevalence:** * While pink composite is a recognized technique, it's generally less commonly offered than gum grafting or pink porcelain. This is likely why you're having trouble finding dentists who advertise it. * Gum gra…
30	I need braces because I have a severe overbite which affects my eating, drinking, speaking, sleeping and possibly other things. My teeth are also very crowded and apparently my jaw is too small and all the teeth would be moved outwards. I am an adult unfortunately. The issue is that I already have receded gums. I heard that gum recession is very common with braces, and I really don't want to end …	https://www.reddit.com/r/askdentists/comments/1ihxip0/risking_more_gum_recession_for_braces/	It sounds like you're dealing with a complex dental situation, and I can understand why you'd be concerned about the potential risks, especially with the gum recession. Gum recession is indeed something that can happen with braces, but it's not an inevitable outcome, and there are steps that can be taken to minimize the risk. Here are a few things to consider before making a decision: 1. Your Gum…	It’s understandable that you’re concerned about the potential risks of braces, especially given your receded gums and the complexity of your dental issues. Here’s some information to help you make an informed decision: Key Considerations: Severity of Your Overbite and Crowding: A severe overbite and crowded teeth can lead to long-term dental problems, such as uneven wear on teeth, jaw pain, and d…	It's understandable that you're concerned about the potential risks of braces, especially with pre-existing gum recession. Addressing your overbite, crowding, and jaw size issues is important, but you're right to weigh that against the potential for further gum recession. Here's a breakdown of the factors to consider: **Understanding the Risks:** * **Gum Recession and Braces:** * Orthodontic move…
31	There are so many options. I have been using Precision Clean, and I got one Floss Action one as a sample and used it once, I didn't like it as much because it felt slightly more aggressive or uncomfortable on my gums, so I stuck with Precision Clean. I see there are also "Sensitive Gum Care", "Cross Action", and possibly other types. My situation: I rarely get cavities, but I have bad gum recessi…	https://www.reddit.com/r/askdentists/comments/1i27h51/is_there_a_difference_in_effectiveness_of_oralb/	It sounds like you’ve made some great strides with your oral care and diet, and you’re doing a fantastic job taking control of your gum health. Given your specific situation, where your primary concern is preventing further gum recession, there are a few toothbrush head options that could be more beneficial for you. Let’s break down the different types and how they might work for your needs: 1. P…	Given your situation, the primary goal is to prevent further gum recession while maintaining good oral hygiene. Here's a breakdown of the toothbrush head options and which might be best for you: Precision Clean: This is a good all-around brush head and has been working well for you. It’s designed for general cleaning and is gentle enough for most people. Since you’ve had no issues with it, it’s a…	It's great that you've made such positive changes to your oral hygiene and overall health! Addressing gum recession is definitely a long-term project, and choosing the right toothbrush head can make a difference. Here's a breakdown of the Oral-B brush head options you mentioned, with your specific situation in mind: **Understanding the Brush Heads:** * **Precision Clean:** * This is a good, basic…
32	Hi, So I havnt been to the dentist in 3 years for a cleaning due to the fact that I didn’t have insurance. My gums bled a lot and there was a lot of build up. The dentist mentioned gum recession and I started freaking out. It’s been a week and my gums are still a bit sensitive when I eat chewier foods like steak. When will this sensitivity go away? Ive been flossing everyday now so no more bleedi…	https://www.reddit.com/r/askdentists/comments/1i1rv3j/gum_recession_causes_and_tips/	Hey! It sounds like you're really taking your dental health seriously, which is awesome, especially after a bit of a break from the dentist. I can understand why you’d be worried, especially with the mention of gum recession, but I’ll try to walk through your concerns step by step to help you feel more at ease. Gum Sensitivity: The sensitivity you’re experiencing after your cleaning might be from…	Hi there, It's great that you're taking steps to improve your oral health! Let’s address your concerns one by one: 1. Gum Sensitivity After Cleaning It’s normal for your gums to feel sensitive after a deep cleaning, especially if there was significant buildup or gum inflammation. The sensitivity should gradually improve over the next 1-2 weeks as your gums heal. If it persists beyond that, it’s w…	It's understandable that you're concerned about gum recession and sensitivity. Here's a breakdown of the factors involved and some helpful information: **Gum Sensitivity and Healing:** * **Healing Time:** * After a professional cleaning, especially after a long period of buildup, it's normal for gums to be sensitive. The irritation caused by the cleaning process, combined with the previous inflam…
33	hello! i am wondering if anyone has any advice on how to prevent gum recession while still vaping. i’ve massively improved my oral health recently, but it seems like my teeth got better for a while, then went worse again and i now have very slight recession on multiple teeth. i’m not sure if this might be because i’m brushing too hard now rather than the vaping - so i’m going to try and brush mor…	https://www.reddit.com/r/askdentists/comments/1hz2c1w/vaping_and_gum_recession/	Hey there! I totally understand how important it is to manage both your oral health and personal needs in a way that works for you. It sounds like you’re really on top of your oral care and want to prevent further gum recession. I’ll provide some tips that might help you protect your gums and teeth, even while vaping: 1. Brushing More Gently As you mentioned, brushing too hard can definitely cont…	Hi there! It's great that you're taking steps to improve your oral health, and I understand that quitting vaping isn't an easy or immediate option for you. Gum recession can be caused by a variety of factors, including vaping, aggressive brushing, and genetics. Here are some tips to help prevent further gum recession while still vaping: 1. Switch to a Nicotine-Free or Low-Nicotine Vape Nicotine c…	It's important to acknowledge that vaping does pose risks to oral health, and while completely eliminating those risks requires quitting, there are steps you can take to mitigate them. Here's a breakdown of advice, keeping in mind your specific circumstances: **Understanding the Risks:** * **Nicotine's Impact:** * Nicotine, a common component of vape liquids, constricts blood vessels. This reduce…
34	My hygiene has been neglectful over many years, and like frog in hot water, it happened over slowly over such a long period of time that the next thing I knew the damage was done, no reversal possible. Not a smoker, one glass of wine a day. Wasn’t aware of raging, swollen, bleeding gums. Serious grinder apparently. Wear a hard lower night guard but only one dentist pushed for that 5-6 years ago. …	https://www.reddit.com/r/askdentists/comments/1hi17ui/i_have_extreme_bone_loss_and_gum_recession/	It sounds like you've been through a lot with your oral health, and it's great that you're taking proactive steps now to improve things. While a probiotic for oral health won't completely undo the damage that has been done over time, it can help support healthier oral microbiota, which might aid in reducing some of the negative effects you've mentioned, like swollen, bleeding gums. For oral healt…	I'm sorry to hear about your dental struggles, but it's great that you're taking steps to improve your oral health. Adding a probiotic specifically geared toward oral health can indeed be a helpful step, as certain strains of beneficial bacteria can support a healthier oral microbiome and potentially reduce harmful bacteria that contribute to gum disease and other issues. Key Probiotic Strains fo…	It's understandable that you're looking for ways to support your oral health. While probiotics can be a helpful addition, it's crucial to remember that they are most effective when combined with consistent and proper oral hygiene practices and professional dental care. Here's some information to help you understand oral probiotics and some commonly recommended strains: **How Oral Probiotics Work:…
35	I've been wearing a night guard for almost 2 years, because I grind my teeth. At my last cleaning, my dentist measured my gum. (Sorry- I don't know what that process is called.) Anyway, my numbers have always been 2 or 3, and now some areas are down to a 4. I have not changed anything else in my daily care. I go back in January to start "deep cleaning." Could my night guard be contributing to the…	https://www.reddit.com/r/askdentists/comments/1h0ckl7/could_my_night_guard_be_causing_gum_recession_see/	It sounds like you're referring to a "periodontal measurement" or "gum probing" that your dentist did, where they measure the space between your gums and teeth to assess gum health. The numbers usually range from 1 to 3 mm, with anything above 3 mm being a potential sign of gum recession or infection, and a 4 mm measurement can indicate early signs of gum disease, which is why your dentist might …	It's great that you're using a night guard to protect your teeth from grinding, which can cause significant damage over time. The process your dentist used to measure your gums is called periodontal probing, and the numbers (2, 3, or 4) refer to the depth of the pockets between your teeth and gums in millimeters. Healthy gums typically have pockets of 1-3 mm, while deeper pockets (4 mm or more) c…	It's understandable to be concerned when you see changes in your gum health, especially when you're diligently using a night guard. Here's a breakdown of how a night guard could potentially contribute to gum issues, and what other factors might be at play: **How a Night Guard Could Contribute:** * **Improper Fit:** * If your night guard doesn't fit perfectly, it can rub against your gums, causing…
Quora
Questions from the space "Periodontology"
36	Is periodontitis reversible depending on the cause?	https://qr.ae/pYi9Gm	Periodontitis, which is an advanced stage of gum disease, is generally not considered fully reversible. However, the condition can be managed and its progression can be halted with proper treatment, especially if the cause is addressed early. Here’s a breakdown: Reversibility in the Early Stages: If periodontitis is detected early, the symptoms can be reduced significantly, and in some cases, the…	Periodontitis, a serious gum infection that damages the soft tissue and destroys the bone supporting your teeth, is generally not fully reversible, but its progression can be halted and managed effectively depending on the cause and severity. Here’s a breakdown: 1. Early Stages (Gingivitis): Reversibility: Gingivitis, the early stage of gum disease, is reversible with proper oral hygiene and prof…	Understanding the reversibility of periodontitis involves recognizing its stages and causes. Here's a breakdown: * **Gingivitis (Early Stage):** * This is the initial stage of gum disease, characterized by inflammation of the gums. * It is generally reversible with proper oral hygiene (brushing, flossing) and professional dental cleanings. * **Periodontitis (Advanced Stage):** * This stage involv…
37	Can you have periodontal disease without any infection primarily due to a malocclusion and brushing too hard? If you fixed all of that, would the periodontitis go away?	https://qr.ae/pYi9G5	Periodontal disease typically involves an infection caused by bacteria that leads to inflammation and damage to the supporting structures of the teeth, including the gums and bone. However, factors like malocclusion (misalignment of teeth) and brushing too hard can contribute to periodontal issues even if there's not a significant infection present initially. Malocclusion: When your teeth don’t a…	Periodontal disease is primarily caused by bacterial infection resulting from the accumulation of plaque and tartar on the teeth. However, certain factors, such as malocclusion (misaligned teeth) and aggressive brushing, can contribute to the development or worsening of periodontal disease, even if they are not the primary cause. How Malocclusion and Aggressive Brushing Contribute: Malocclusion: …	It's important to understand the complexities of periodontal disease. While bacterial infection is the primary driver, other factors can significantly contribute to its development and progression. Here's a breakdown: **Factors Contributing to Periodontal Disease:** * **Bacterial Infection:** * This is the most common cause. Bacteria in plaque accumulate, leading to inflammation and destruction o…
38	Is it possible for someone with severe periodontal disease to improve their condition by following proper home care instructions and regularly visiting their dentist?	https://qr.ae/pYi9hv	Yes, it is absolutely possible for someone with severe periodontal disease to improve their condition by following proper home care instructions and regularly visiting their dentist. However, the extent of improvement depends on the severity of the disease and how consistently the individual follows the recommended care routine. Here's how this approach can help: Home Care: Brushing and flossing:…	Yes, it is possible for someone with severe periodontal disease to improve their condition by following proper home care instructions and regularly visiting their dentist. While severe periodontal disease often requires professional intervention, consistent oral hygiene and dental care can significantly slow the progression of the disease, reduce symptoms, and improve overall oral health. Here’s …	Yes, it is possible for someone with severe periodontal disease to improve their condition, though it often requires a combination of diligent home care and professional dental treatment. Here's a breakdown: **Key Factors for Improvement:** * **Professional Treatment:** * Severe periodontal disease often requires professional interventions like deep cleanings (scaling and root planing), periodont…
39	How do I cure gums recession disease? I have thin gums and they are recessing gradually. Can I cure them without surgery?	https://qr.ae/pYi9nR	Gum recession, where the gum tissue pulls back from the teeth, exposing more of the tooth or its root, can be a concerning condition. While it's important to consult with a dentist or periodontist for a personalized treatment plan, there are some non-surgical approaches you can try to slow down or manage gum recession. Here are a few methods that can help: 1. Good Oral Hygiene Brushing: Use a sof…	Gum recession, where the gum tissue wears away or pulls back, exposing more of the tooth or its root, can be caused by various factors, including periodontal disease, aggressive brushing, genetics, poor oral hygiene, hormonal changes, or tobacco use. While severe cases may require surgical intervention, there are non-surgical approaches to manage and potentially improve gum recession, especially …	Gum recession is a common dental problem, and it's understandable to want to address it, especially if you have thin gums. Here's a breakdown of how it's typically handled, and what options exist: **Understanding Gum Recession** * **What it is:** * Gum recession is when your gum tissue pulls away from your teeth, exposing the roots. * This exposure can lead to increased sensitivity, risk of decay…
40	Is it possible in practice to completely halt the progression of bone loss in periodontal disease?	https://qr.ae/pYijL2	Completely halting the progression of bone loss in periodontal disease is challenging but achievable to some extent, particularly when treatment is initiated early and managed appropriately. The key is to manage the underlying inflammation, infection, and factors contributing to the bone loss. However, once significant bone loss has occurred, regrowth or complete reversal of the bone loss is not …	Halting the progression of bone loss in periodontal disease is challenging but possible with a comprehensive and proactive approach. Here are key strategies to manage and potentially stop bone loss: Professional Treatment: Scaling and Root Planing: Deep cleaning to remove plaque and tartar from below the gumline. Surgical Interventions: Procedures like flap surgery or bone grafts to reduce pocket…	It's important to understand that while completely reversing bone loss from periodontal disease can be challenging, halting its progression is indeed possible with proper intervention. Here's a breakdown: **Key Points:** * **Stopping Progression:** * With diligent oral hygiene practices and professional periodontal treatment, it's very possible to stop the progression of bone loss. * This involve…
41	Can gum recession be treated naturally?	https://www.quora.com/Can-gum-recession-be-treated-naturally/answer/Nat-Shain	Gum recession, where the gum tissue pulls away from the teeth, exposing the tooth roots, generally requires professional care for the best outcomes. While natural remedies may help alleviate discomfort or support overall gum health, they can't reverse recession. However, there are a few ways you can support your gums naturally: Good Oral Hygiene: Brushing with a soft-bristled toothbrush, flossing…	Gum recession, a condition where the gum tissue surrounding the teeth wears away or pulls back, can sometimes be managed with natural methods, especially in its early stages. However, it's important to note that natural treatments may not reverse significant recession and should be used in conjunction with professional dental care. Here are some natural approaches that may help: 1. Oil Pulling Ho…	It's important to understand that while some natural remedies can support gum health, they generally cannot reverse gum recession. Gum tissue doesn't grow back. However, natural approaches can help manage inflammation and slow down further recession. Here's a breakdown: **What Natural Remedies Can Do:** * **Reduce Inflammation:** * Certain natural substances, like aloe vera, green tea, and some e…
42	Is there a natural cure for periodontal pockets? Can they be prevented from growing or reduced in size?	https://qr.ae/pYiQXd	Periodontal pockets are a sign of gum disease, where the space between your teeth and gums deepens, often due to plaque buildup and inflammation. While there isn't a definitive "natural cure" for periodontal pockets, there are some ways you can manage or reduce their progression and size through natural or holistic approaches, combined with professional dental care. Prevention and Maintenance: Go…	Periodontal pockets are spaces or openings surrounding the teeth under the gum line that become infected due to the accumulation of plaque and bacteria. These pockets can lead to gum disease (periodontitis) if left untreated. While there is no guaranteed "natural cure" for periodontal pockets, there are several natural approaches and preventive measures that can help reduce their size, prevent th…	It's important to understand that while natural remedies can support oral health, they are not a replacement for professional dental care, especially when dealing with periodontal pockets. These pockets indicate a more advanced stage of gum disease, and professional intervention is often necessary. However, here's a breakdown of natural approaches that can aid in prevention and support overall gu…
43	Is it likely that a periodontal patient gets diabetes as well?	https://qr.ae/pYiQ7e	Yes, there is a link between periodontal disease (gum disease) and an increased risk of developing diabetes, particularly type 2 diabetes. Studies suggest that people with periodontal disease may be at a higher risk of developing diabetes due to the inflammation caused by gum disease, which can interfere with the body's ability to regulate blood sugar levels. Additionally, having diabetes can als…	Yes, there is a well-established bidirectional relationship between periodontal disease and diabetes. Here’s how they are connected: Increased Risk of Diabetes in Periodontal Patients: Chronic inflammation from periodontal disease can contribute to insulin resistance, a key factor in the development of type 2 diabetes. The inflammatory mediators released in periodontal disease may exacerbate syst…	It's well-established that there's a strong, two-way relationship between periodontal (gum) disease and diabetes. Here's a breakdown: * **Diabetes increases the risk of periodontal disease:** * People with diabetes, especially if their blood sugar is poorly controlled, are more susceptible to gum infections. * High blood sugar levels can impair the body's ability to fight off bacteria, making gum…
44	How can periodontitis affect overall health beyond the oral cavity?	https://qr.ae/pYiQ8A	Periodontitis, a severe gum infection, can affect overall health in several ways beyond the oral cavity. Here's how: Cardiovascular Health: There is a connection between periodontitis and heart disease. The inflammation caused by gum infections can contribute to the formation of plaque in the arteries, increasing the risk of atherosclerosis (hardening of the arteries) and heart disease. It may al…	Periodontitis, a severe form of gum disease, can have significant effects on overall health beyond the oral cavity. Here are some ways it can impact other parts of the body: Cardiovascular Disease: Research has shown a link between periodontitis and an increased risk of heart disease. The inflammation caused by periodontal disease can contribute to the development of atherosclerosis (hardening of…	Periodontitis, a severe form of gum disease, extends its influence far beyond the oral cavity, impacting overall health in significant ways. Here's a breakdown of how it can affect various systems: **Key Connections:** * **Cardiovascular Disease:** * Inflammation caused by periodontitis can contribute to the narrowing of arteries, increasing the risk of heart attacks and strokes. * Bacteria from …
45	Is daily teeth brushing effective in preventing gum diseases such as gingivitis and periodontal disease?	https://qr.ae/pYiQ8B	Yes, daily teeth brushing is highly effective in preventing gum diseases like gingivitis and periodontal disease, but it needs to be done properly and combined with other good oral hygiene practices. Here’s how brushing helps: Prevents plaque buildup: Plaque is a sticky film of bacteria that forms on your teeth. If it's not removed through regular brushing, it can lead to gingivitis (inflammation…	Yes, daily teeth brushing is highly effective in preventing gum diseases such as gingivitis and periodontal disease. Here's how it helps: Plaque Removal: Brushing your teeth twice a day helps remove plaque, a sticky film of bacteria that forms on your teeth. If plaque is not removed, it can harden into tartar, which can only be removed by a dental professional. Plaque and tartar buildup are prima…	Yes, daily teeth brushing is highly effective in preventing gum diseases like gingivitis and periodontal disease. Here's a breakdown: * **Plaque Removal:** * Gum disease starts with plaque, a sticky film of bacteria that constantly forms on your teeth. * Brushing helps to remove this plaque, preventing it from irritating and inflaming your gums. * **Preventing Gingivitis:** * Gingivitis is the ea…
46	How is gum disease diagnosed and treated by a periodontist?	https://qr.ae/pYiQ1m	Gum disease, also known as periodontal disease, is diagnosed and treated by a periodontist through a thorough examination and a series of tests to evaluate the health of the gums, teeth, and bone structures. Here’s an overview of how it’s diagnosed and treated: Diagnosis of Gum Disease: Medical History Review: The periodontist will ask about your medical history, including any underlying health c…	Gum disease, also known as periodontal disease, is diagnosed and treated by a periodontist through a series of steps: Diagnosis: Medical History Review: The periodontist will review your medical history to identify any factors that might contribute to your symptoms, such as smoking or diabetes. Examination of Gum Tissue: The periodontist will examine your gums for signs of inflammation, bleeding,…	A periodontist, a specialist in the prevention, diagnosis, and treatment of periodontal (gum) disease, approaches diagnosis and treatment with a comprehensive strategy. Here's a breakdown: **Diagnosis:** * **Medical History Review:** * The periodontist will gather information about your overall health, including any existing medical conditions, medications, and lifestyle habits (like smoking), wh…
47	Why would periodontal maintenance be needed?	https://qr.ae/pYiQ89	Periodontal maintenance is necessary for individuals who have a history of periodontal disease (gum disease). After the disease has been treated, whether through scaling, root planing, or surgery, periodontal maintenance helps to prevent the disease from returning and keep the gums healthy. Here are some reasons why it’s needed: Prevent Disease Recurrence: Periodontal disease is chronic, meaning …	Periodontal maintenance is necessary for several reasons, particularly for individuals who have been treated for periodontal (gum) disease. Here are the key reasons why periodontal maintenance is needed: Prevention of Disease Recurrence: Periodontal disease is a chronic condition that requires ongoing management. Even after successful treatment, the bacteria that cause gum disease can recolonize,…	Periodontal maintenance is crucial for managing and preventing the progression of gum disease. Here's a breakdown of why it's needed: * **Managing Periodontal Disease:** * Periodontal disease, or gum disease, is a chronic infection that affects the gums and supporting structures of the teeth. It can lead to significant problems, including tooth loss. * Periodontal maintenance helps control the ba…
48	Can you have periodontal disease without gum bleeding?	https://qr.ae/pYiQ1J	Yes, it’s possible to have periodontal disease without noticeable gum bleeding. Periodontal disease, especially in its early stages (gingivitis), may not always cause bleeding, but it can still progress and damage the underlying bone and tissue without visible symptoms. Some people may not notice symptoms like bleeding because the disease progresses slowly or they may not be aware of subtle signs…	Yes, it is possible to have periodontal (gum) disease without noticeable gum bleeding, especially in the early stages or in certain forms of the disease. Periodontal disease ranges from gingivitis (mild gum inflammation) to periodontitis (more severe infection that can damage the gums and bone supporting the teeth). While bleeding gums are a common symptom, not everyone experiences this, particul…	Yes, it's possible to have periodontal disease without noticeable gum bleeding. Here's a breakdown of why: * **Smoking:** * Smoking can mask the symptoms of gum disease, including bleeding. Nicotine restricts blood flow to the gums, so even if they're inflamed, they may not bleed. * **Advanced Stages:** * In some advanced stages of periodontal disease, the gums may recede, and the tissue can beco…
